# Supplementary material for: Combining rVAR2 and Anti-EpCAM to Increase the Capture Efficiency of Non-Small-Cell Lung Cancer Cell Lines in the Flow Enrichment Target Capture Halbach (FETCH) Magnetic Separation System
Source: Int J Mol Sci. 2024 Sep 11;25(18):9816. doi: 10.3390/ijms25189816 (PMC11432156; doi:10.3390/ijms25189816)
Supplement: Supplementary file 1 [file ijms-25-09816-s001.zip]

Archive with 1 entries (1 files):
- ijms-3176031-supplementary.pdf
